# Supplementary material for: Targeted Isolation of ω-3 Polyunsaturated Fatty Acids from the Marine Dinoflagellate Prorocentrum lima Using DeepSAT and LC-MS/MS and Their High Activity in Promoting Microglial Functions
Source: Mar Drugs. 2025 Jul 10;23(7):286. doi: 10.3390/md23070286 (PMC12298421; doi:10.3390/md23070286)
Supplement: Supplementary file 1 [file marinedrugs-23-00286-s001.zip]

Archive with 1 entries (1 files):
- marinedrugs-3682257-supplementary.pdf
